# Supplementary material for: Comparative cohort study of Duhamel and endorectal pull-through for Hirschsprung’s disease
Source: BJS Open. 2022 Feb 2;6(1):zrab143. doi: 10.1093/bjsopen/zrab143 (PMC8830754; doi:10.1093/bjsopen/zrab143)
Supplement: zrab143_Supplementary_Data [file zrab143_supplementary_data.zip]

Archive with 2 entries (2 files):
- STROBE_Checklist.doc
- Supplementary_material.docx
